# Supplementary material for: GENomE wide analysis of sotalol-induced IKr inhibition during ventricular REPOLarization, “GENEREPOL study”: Lack of common variants with large effect sizes
Source: PLoS One. 2017 Aug 11;12(8):e0181875. doi: 10.1371/journal.pone.0181875 (PMC5553738; doi:10.1371/journal.pone.0181875)
Supplement: S1 Table — (XLSX) [file pone.0181875.s004.xlsx]

## Sheet: GENEREPOL_ListeSNP2Check_120620
									DeltaAmplitude			deltaQTcf			NormQuantile_DeltaTpicTend
Publication	SNP	CHR	Position	oevar_imp	N	EA	NEA	EAF	BETA	SE	P	BETA	SE	P	BETA	SE	P	Gene	Region	SYN	AminoAcidChange
2	rs846111	1	6279370	0.4354	489	C	G	0.2677	-1.591	1.526	0.2974	0.234	0.322	0.4685	-0.01	0.096	0.9183	RNF207	exonic	nonsynonymous SNV	RNF207:NM_207396:exon18:c.G1808C:p.G603A,
1	rs2072944	1	23405872	1	489	C	T	0.3712	0.175	0.917	0.8485	0.088	0.194	0.6486	-0.061	0.057	0.2894	KDM1A	intronic	NA	NA
1.2	rs2298632	1	23710475	0.9985	489	T	C	0.4358	0.17	0.904	0.8504	0.152	0.191	0.4268	-0.04	0.057	0.4791	TCEA3	intronic	NA	NA
1	rs2207792	1	61894709	0.9956	489	G	A	0.3089	-0.464	0.937	0.6201	-0.084	0.198	0.6721	0.066	0.059	0.2635	NFIA	intronic	NA	NA
1	rs12145374	1	112480536	0.9886	489	C	A	0.2046	0.384	1.094	0.7257	-0.069	0.231	0.7665	0.097	0.069	0.1556	KCND3	intronic	NA	NA
1	rs10908505	1	156468243	0.9922	489	T	A	0.3229	0.579	0.966	0.5488	-0.013	0.204	0.9481	0.053	0.06	0.377	MEF2D	intronic	NA	NA
2	rs12143842	1	162033890	0.9908	489	T	C	0.2473	0.017	0.999	0.9863	0.105	0.211	0.6188	-0.028	0.063	0.6551	OLFML2B(dist=40246),NOS1AP(dist=5691)	intergenic	NA	NA
1	rs12567315	1	162166646	0.9912	489	A	G	0.2305	-1.355	1.069	0.2051	-0.312	0.226	0.1669	-0.049	0.067	0.4669	NOS1AP	intronic	NA	NA
2	rs17457880	1	162168154	0.1448	489	A	G	0.027	8.761	7.166	0.2215	-0.093	1.512	0.9511	0.395	0.449	0.3781	NOS1AP	intronic	NA	NA
1	rs4657178	1	162210610	1	489	T	C	0.2822	-0.374	0.998	0.7075	-0.199	0.211	0.344	-0.003	0.062	0.9644	NOS1AP	intronic	NA	NA
1	rs545833	1	168689940	0.998	489	T	C	0.2596	2.01	0.973	0.03884	-0.045	0.205	0.8269	0.003	0.061	0.9618	DPT	intronic	NA	NA
1	rs511187	1	168695027	0.8996	489	G	A	0.2664	1.936	1.006	0.05437	0.166	0.212	0.4337	0.009	0.063	0.8862	DPT	intronic	NA	NA
2	rs10919070	1	169099037	1	489	C	A	0.1299	0.786	1.262	0.5337	0.259	0.266	0.3304	0.06	0.079	0.4485	ATP1B1	intronic	NA	NA
2	rs12997023	2	40752982	0.9992	489	C	T	0.0419	-1.321	2.259	0.5587	-0.758	0.477	0.1118	0.147	0.141	0.2991	SLC8A1(dist=13407),LOC388942(dist=1351713)	intergenic	NA	NA
1	rs7576036	2	61859645	0.9689	489	C	T	0.4822	1.429	0.902	0.1133	0.018	0.19	0.9253	-0.013	0.056	0.8176	XPO1(dist=94227),FAM161A(dist=192338)	intergenic	NA	NA
2	rs938291	2	174742608	0.9873	489	G	C	0.3871	-0.017	0.911	0.9852	-0.179	0.192	0.3525	-0.001	0.057	0.9798	CDCA7(dist=508890),SP3(dist=28579)	intergenic	NA	NA
2	rs7561149	2	179689856	0.9984	489	C	T	0.3819	0.978	0.91	0.2826	-0.088	0.192	0.6479	-0.013	0.057	0.8235	TTN(dist=17706),CCDC141(dist=4628)	intergenic	NA	NA
1	rs1866666	2	198940607	0.9924	489	T	C	0.4896	-1.327	0.878	0.1307	-0.023	0.185	0.903	-0.012	0.055	0.8261	PLCL1	intronic	NA	NA
2	rs295140	2	201160699	0.9996	489	T	C	0.4077	0.729	0.898	0.4167	0.242	0.189	0.2021	0.069	0.056	0.2194	C2orf47(dist=331852),SPATS2L(dist=9905)	intergenic	NA	NA
1	rs4684185	3	14272914	0.9639	489	T	C	0.3454	0.615	0.932	0.5093	0.049	0.197	0.8046	0.012	0.058	0.8422	LSM3(dist=33045),SLC6A6(dist=171192)	intergenic	NA	NA
1	rs7638909	3	38594973	0.9487	489	G	T	0.2567	1.783	1.085	0.1002	-0.064	0.229	0.7787	0.063	0.068	0.3517	SCN5A	intronic	NA	NA
2	rs6793245	3	38599037	0.9454	489	A	G	0.3473	2.311	0.977	0.018	0.033	0.206	0.8738	0.064	0.061	0.2949	SCN5A	intronic	NA	NA
1	rs9851710	3	38719901	0.9988	489	C	A	0.3449	0.253	0.932	0.786	0.3	0.197	0.1274	-0.008	0.058	0.8959	SCN5A(dist=28737),SCN10A(dist=18936)	intergenic	NA	NA
1	rs7633988	3	38723217	0.9402	489	T	A	0.3412	0.098	0.968	0.9196	0.307	0.204	0.1328	-0.011	0.061	0.8504	SCN5A(dist=32053),SCN10A(dist=15620)	intergenic	NA	NA
1	rs6783110	3	38752935	0.9259	489	A	G	0.4121	-1.682	0.941	0.07393	-0.07	0.199	0.7261	-0.128	0.059	0.02957	SCN10A	intronic	NA	NA
1	rs4076737	3	38764782	0.988	489	G	T	0.409	-1.549	0.911	0.08885	-0.086	0.192	0.6527	-0.121	0.057	0.0331	SCN10A	intronic	NA	NA
1	rs6801957	3	38767315	0.998	489	T	C	0.4006	-1.635	0.909	0.07211	-0.123	0.192	0.5215	-0.102	0.057	0.07189	SCN10A	intronic	NA	NA
2	rs17784882	3	47544003	1	489	A	C	0.3959	0.026	0.874	0.976	-0.186	0.184	0.3136	-0.008	0.055	0.8822	C3orf75	intronic	NA	NA
2	rs2363719	4	72138216	0.9964	489	A	G	0.1156	-1.279	1.38	0.354	0.052	0.291	0.8594	0.106	0.086	0.2192	SLC4A4	intronic	NA	NA
2	rs3857067	4	95026434	0.9776	489	A	T	0.4671	-0.359	0.871	0.6801	0.209	0.184	0.2554	0.036	0.055	0.5078	ATOH1(dist=275292),SMARCAD1(dist=102325)	intergenic	NA	NA
2	rs10040989	5	137573725	0.9988	489	A	G	0.123	1.823	1.304	0.1622	0.256	0.275	0.3531	0.139	0.082	0.08872	CDC23(dist=24693),GFRA3(dist=14344)	intergenic	NA	NA
2	rs7765828	6	16294722	0.8929	489	G	C	0.4159	0.633	0.939	0.5007	0.012	0.198	0.9504	-0.001	0.059	0.9898	GMPR	intronic	NA	NA
1	rs7756236	6	36627053	0.9965	489	G	A	0.2636	-1.533	1.017	0.1316	0.167	0.215	0.4373	-0.08	0.064	0.2065	MIR3925(dist=36764),CDKN1A(dist=17184)	intergenic	NA	NA
1	rs210966	6	117624598	0.9701	489	C	G	0.3232	0.354	0.95	0.7095	0.088	0.201	0.6626	0.017	0.059	0.7798	ROS1	intronic	NA	NA
1	rs172409	6	117624768	1	489	C	A	0.4479	0.686	0.879	0.435	0.174	0.186	0.3478	0.046	0.055	0.4064	ROS1	intronic	NA	NA
2	rs11153730	6	118667522	0.998	489	C	T	0.4994	-0.793	0.896	0.3763	0.079	0.189	0.6777	0.089	0.056	0.1136	SLC35F1(dist=28683),CEP85L(dist=114413)	intergenic	NA	NA
1	rs9388451	6	126090377	0.9928	489	C	T	0.4848	-0.666	0.879	0.4488	-0.164	0.186	0.3761	0.004	0.055	0.9431	HEY2(dist=7962),NCOA7(dist=11930)	intergenic	NA	NA
2	rs9920	7	116200092	0.9995	489	C	T	0.1085	0.705	1.404	0.6159	0.574	0.296	0.0527	0.055	0.088	0.5341	CAV1	UTR3	NA	NA
2	rs2072413	7	150647969	0.8484	489	T	C	0.2374	0.394	1.11	0.7227	-0.011	0.234	0.9624	0.014	0.069	0.8434	KCNH2	intronic	NA	NA
1	rs1458942	8	9406602	0.9734	489	G	A	0.3639	1.41	0.886	0.1114	0.154	0.187	0.4099	-0.098	0.055	0.07616	LOC157273(dist=214012),TNKS(dist=6843)	intergenic	NA	NA
1	rs7011924	8	11780593	0.1909	489	A	G	0.4218	-6.531	1.973	0.0009293	-0.554	0.416	0.1833	-0.099	0.123	0.4245	CTSB(dist=54947),DEFB136(dist=50853)	intergenic	NA	NA
2	rs16936870	8	71189342	0.9976	489	A	T	0.1241	-0.261	1.35	0.8468	0.16	0.285	0.5746	-0.085	0.085	0.312	NCOA2	intronic	NA	NA
2	rs11779860	8	98850330	0.9907	489	C	T	0.3962	1.325	0.912	0.1464	0.197	0.193	0.3057	0.087	0.057	0.1287	LAPTM4B	intronic	NA	NA
2	rs1961102	8	103932845	1	489	T	C	0.3579	0.677	0.894	0.4491	0.226	0.189	0.2313	0.053	0.056	0.3469	AZIN1(dist=56448),ATP6V1C1(dist=100403)	intergenic	NA	NA
2	rs2485376	10	104050006	0.9958	489	A	G	0.3894	-0.938	0.952	0.3247	-0.02	0.201	0.9221	-0.089	0.06	0.1354	GBF1	intronic	NA	NA
2	rs7122937	11	2486550	0.9283	489	T	C	0.2192	-0.688	1.082	0.5252	-0.071	0.228	0.756	0.082	0.068	0.2247	KCNQ1	intronic	NA	NA
2	rs174583	11	61609750	0.9113	489	T	C	0.3422	-0.39	0.96	0.6848	0.177	0.203	0.3827	-0.067	0.06	0.2656	FADS2	intronic	NA	NA
1	rs7953399	12	4862631	0.9835	489	G	A	0.4113	0.593	0.934	0.5254	-0.119	0.197	0.546	-0.016	0.058	0.7836	GALNT8	intronic	NA	NA
1	rs2286582	12	4881775	0.9978	489	T	C	0.4138	0.523	0.922	0.5704	-0.093	0.195	0.6321	-0.018	0.058	0.7526	GALNT8	UTR3	NA	NA
1	rs10842350	12	24599578	1	489	A	G	0.4387	-0.515	0.907	0.5701	0.114	0.191	0.5516	-0.014	0.057	0.8027	SOX5	intronic	NA	NA
2	rs3026445	12	110723203	1	489	C	T	0.372	0.09	0.981	0.9266	0.532	0.207	0.01017	0.057	0.061	0.35	ATP2A2	intronic	NA	NA
1	rs10850409	12	115381740	0.9993	489	A	G	0.2621	1.25	0.999	0.2108	-0.128	0.211	0.544	0.086	0.063	0.1673	TBX3(dist=259771),MED13L(dist=1014641)	intergenic	NA	NA
1.2	rs728926	13	74513122	1	489	T	C	0.409	-0.418	0.931	0.6531	-0.029	0.196	0.8812	0.047	0.058	0.4156	KLF12	intronic	NA	NA
2	rs2273905	14	102974999	0.5996	489	T	C	0.359	0.592	1.2	0.6219	0.27	0.253	0.2865	0.032	0.075	0.6675	ANKRD9	UTR5	NA	NA
2	rs3105593	15	50845018	1	489	T	C	0.4744	-0.536	0.879	0.5419	-0.295	0.185	0.1115	-0.054	0.055	0.3235	USP50(dist=6116),TRPM7(dist=4334)	intergenic	NA	NA
1	rs7174918	15	99251356	0.8453	489	T	C	0.3202	0.938	1.069	0.3801	0.167	0.226	0.4588	-0.011	0.067	0.8682	IGF1R	intronic	NA	NA
1	rs3803476	15	99256570	0.9273	489	A	G	0.4024	1.636	0.961	0.08878	0.108	0.203	0.5955	0.064	0.06	0.2874	IGF1R	intronic	NA	NA
1	rs7192150	16	995894	1	489	A	G	0.365	0.933	0.923	0.3122	-0.122	0.195	0.5324	-0.083	0.058	0.1528	LMF1	intronic	NA	NA
2	rs1296720	16	3873642	1	489	C	A	0.1984	-0.26	1.09	0.8112	-0.018	0.23	0.9385	-0.044	0.068	0.5163	CREBBP	intronic	NA	NA
1	rs7191330	16	11692658	0.9776	489	T	C	0.4514	-0.546	0.918	0.5518	-0.244	0.194	0.2086	-0.056	0.057	0.3272	LITAF(dist=11852),SNN(dist=69631)	intergenic	NA	NA
1.2	rs735951	16	11693536	0.9917	489	A	G	0.4535	-0.552	0.913	0.5459	-0.237	0.193	0.2182	-0.054	0.057	0.3433	LITAF(dist=12730),SNN(dist=68753)	intergenic	NA	NA
2	rs246185	16	14395432	0.9302	489	C	T	0.3471	-0.062	0.943	0.9477	0.337	0.199	0.09059	0.139	0.059	0.01825	MKL2(dist=34802),MIR193B(dist=2392)	intergenic	NA	NA
1	rs4784938	16	58467853	0.9822	489	G	A	0.2786	2.112	1.057	0.04564	0.265	0.223	0.2347	0.052	0.066	0.428	GINS3(dist=27805),NDRG4(dist=29696)	intergenic	NA	NA
1	rs4784939	16	58468211	1	489	T	C	0.3539	1.825	0.952	0.05534	0.095	0.201	0.6371	0.024	0.06	0.6897	GINS3(dist=28163),NDRG4(dist=29338)	intergenic	NA	NA
1	rs8057901	16	58470427	0.9156	489	G	A	0.3784	2.143	0.972	0.02746	0.081	0.205	0.6933	0.027	0.061	0.6539	GINS3(dist=30379),NDRG4(dist=27122)	intergenic	NA	NA
1	rs9940062	16	58471219	0.9096	489	G	T	0.3787	2.155	0.975	0.02718	0.079	0.206	0.7007	0.027	0.061	0.6593	GINS3(dist=31171),NDRG4(dist=26330)	intergenic	NA	NA
2	rs246196	16	58574253	1	489	C	T	0.2383	0.356	1.009	0.7242	-0.214	0.213	0.3151	-0.014	0.063	0.8305	CNOT1	intronic	NA	NA
2	rs1052536	17	33331575	0.957	489	T	C	0.4403	0.215	0.904	0.8119	-0.006	0.191	0.9761	-0.058	0.057	0.3085	LIG3	UTR3	NA	NA
2	rs9892651	17	64303793	1	489	C	T	0.4816	0.645	0.862	0.4541	-0.006	0.182	0.9749	-0.014	0.054	0.79	PRKCA	intronic	NA	NA
2	rs1396515	17	68430993	1	489	G	C	0.4366	-0.411	0.882	0.6409	0.077	0.186	0.6795	0.07	0.055	0.2069	KCNJ2(dist=254810),SOX9(dist=1686168)	intergenic	NA	NA
1	rs8083566	18	26111000	0.9732	489	A	C	0.0615	-0.04	1.86	0.9827	0.326	0.393	0.4058	-0.046	0.116	0.694	CDH2(dist=353555),MIR302F(dist=1767876)	intergenic	NA	NA
1	rs11673003	19	49571957	0.9999	489	G	A	0.0879	-1.455	1.559	0.3504	0.078	0.329	0.8136	-0.117	0.098	0.2292	KCNA7	UTR3	NA	NA
1	rs6087666	20	33640242	0.9769	489	A	G	0.2215	0.985	1.063	0.3545	0.029	0.224	0.8981	-0.012	0.067	0.8618	TRPC4AP	intronic	NA	NA
1	rs6088738	20	33747331	0.9884	489	A	G	0.2628	0.1	0.977	0.9187	0.044	0.206	0.8308	-0.047	0.061	0.4403	EDEM2(dist=12170),PROCR(dist=12443)	intergenic	NA	NA
1	rs11907908	20	47923614	0.9998	489	T	C	0.0676	0.175	1.77	0.9211	-0.794	0.374	0.03358	-0.147	0.111	0.1856	ZNFX1-AS1(dist=17819),KCNB1(dist=64891)	intergenic	NA	NA
1	rs6019750	20	47947469	0.9471	489	G	C	0.0844	1.174	1.613	0.4668	-0.434	0.34	0.2019	0.015	0.101	0.8813	ZNFX1-AS1(dist=41674),KCNB1(dist=41036)	intergenic	NA	NA
1	rs2202261	20	47970264	0.9726	489	G	A	0.0837	1.348	1.592	0.3972	-0.349	0.336	0.2985	0.036	0.1	0.7214	ZNFX1-AS1(dist=64469),KCNB1(dist=18241)	intergenic	NA	NA
2	rs1805128	21	35821680	0.2112	489	T	C	0.0122	6.161	8.719	0.4798	1.794	1.84	0.3295	0.687	0.546	0.2082	KCNE1	exonic	nonsynonymous SNV	KCNE1:NM_001127670:exon2:c.G253A:p.D85N,KCNE1:NM_000219:exon3:c.G253A:p.D85N,KCNE1:NM_001127669:exon3:c.G253A:p.D85N,KCNE1:NM_001127668:exon3:c.G253A:p.D85N,
1 Hum Mol Genet. 2016;25(10):2093-2103
2 Nat Genet. 2014;46(8):826-36.
